# Supplementary material for: Intake Estimation of Phytochemicals in a French Well-Balanced Diet
Source: Nutrients. 2021 Oct 16;13(10):3628. doi: 10.3390/nu13103628 (PMC8539512; doi:10.3390/nu13103628)
Supplement: Supplementary file 1 [file nutrients-13-03628-s001.zip]

Archive with 1 entries (1 files):
- nutrients-1424911-SI.pdf
